# Supplementary material for: Tissue‐specific deletion of mouse basolateral uniporter LAT4 (Slc43a2) reveals its crucial role in small intestine and kidney amino acid transport
Source: J Physiol. 2020 Sep 16;598(22):5109–32. doi: 10.1113/JP280234 (PMC7693055; doi:10.1113/JP280234)
Supplement: Supplementary file 1 — Statistical Summary Document [file TJP-598-5109-s001.xlsx]

## Sheet: statistical summary
Statistical Summary Document
Manuscript Title:	Tissue-specific deletion of mouse basolateral uniporter LAT4 (Slc43a2) reveals its crucial role in small intestine and kidney amino acid transport
Authors:	Anuradha Rajendran, Nadège Poncet, Lalita Oparija-Rogenmozere, Brigitte Herzog, François Verrey
Animal model used, if applicable:	Mice (LAT4 f/f (control), inducible global-, intestine- and kidney tubule- specific LAT4 KO, constitutional intestine specific LAT4 KO and inducible global- and intestine-specific LAT4 KO in TAT1-/- background)
Underlying hypothesis:	LAT4 in intestine and kidney plays a key role in amino acid (re-)absorption and growth/survival of mice
Definitions of ‘n’:	In all questions, n denotes the number of mice of the specified genotype
Statistical summary table:
Experimental question number	Finding/ conclusion	Experimental location/variable	Mean value, standard deviation (SD) and P value								n	Units	Data comparisons	Statistical test	Any other variable	Figure/table in which data are presented	Comments
1 qPCR for LAT4 to study KO efficiency in kidney	LAT4 KO is poor in kidney	kidney	Control		KO						3	fold change relative to 18S rRNA	WT (LAT4 f/f) vs inducible global LAT4 KO (LAT4 f/f RosaCreERT2+)	Unpaired student's t-test	10-12 weeks	Figure 2A	Approx. 50% KO of LAT4 RNA
			Mean	SD	Mean	SD	p-value
			0.0009493	0.000524938	0.000405163	0.000332515	0.2039
2 WB for LAT4 to study KO efficiency in kidney		Kidney	-	-	-	-	-				3	-		-		figure 2B	Negligible KO of LAT4 protein
3 IF for LAT4 to study KO efficiency in kidney		Kidney	-	-	-	-	-				3	-		-		Figure 2C
4 qPCR for LAT4 to study KO efficiency in SI	LAT4 KO is very efficient throughout the SI	SI:	Control		KO						3	fold change relative to 18S rRNA		Unpaired student's t-test		Figure 2D	LAT4 RNA KO in SI is nearly 98% efficient
			Mean	SD	Mean	SD	p-value
		Duodenum	0.00113133	0.000408818	9.51667e-06	2.49785e-06	0.009
		Jejunum	0.00246267	0.00188556	1.27333e-05	1.25509e-05	0.0876
		Ileum	0.00188567	0.000407682	1.225e-05	5.62517e-06	0.0014
5 WB for LAT4 to study KO efficiency in SI		SI	-	-	-	-					3	-		-		figure 2E	LAT4 protein Ko in LAT4 KO is nearly 98% efficient
6 IF for LAT4 to study KO efficiency in SI		SI	-	-	-	-					3	-		-		Figure 2F
7 Changes in body weight gain after inducing LAT4 KO in adults	LAT4 KO in SI past postnatal phase does not affect body weight gain		Control		KO						6-21	Percentage change		Unpaired student's t-test		Figure 2G	No significant differences in weight gain
			Mean	SD	Mean	SD	p-value
			99.31	1.24	99.97	1.626	0.3233
8 Plasma AA levels in LAT4 KO	LAT4 KO in SI past postnatal phase does not affect fasting plasma AA levels	Blood plasma	ZT12 Control		ZT12 KO						4-5	µmol/L		Two-way ANOVA with Bonferroni post-test		Figure 2H	No significant in fasting AA levels in plasma
		AAs:	Mean	SD	Mean	SD	p-value
		Gly	229.049	29.8218	207.802	31.8686	>0.9999
		Ala	249.175	50.3691	224.513	65.087	>0.9999
		Val	220.246	69.3853	190.729	57.4056	>0.9999
		Leu	175.205	59.1674	146.904	49.0572	>0.9999
		Ile	115.23	37.9504	92.3058	25.1875	>0.9999
		Met	27.704	4.5756	25.9698	7.21797	>0.9999
		Ser	79.7357	10.9541	79.1416	13.1117	>0.9999
		Thr	91.6183	10.0254	93.4286	17.3298	>0.9999
		Pro	54.799	6.86172	43.458	6.20035	>0.9999
		Asn	38.394	3.3492	35.81	3.63389	>0.9999
		Gln	537.809	110.444	446.308	87.4552	0.0052
		Phe	72.531	19.7223	60.9942	11.389	>0.9999
		Tyr	61.3032	13.3156	61.0512	10.5326	>0.9999
		Trp	67.3335	10.1651	59.838	7.15306	>0.9999
		Lys	210.272	44.8425	220.812	36.2019	>0.9999
		Arg	60.46	8.45631	63.195	9.87454	>0.9999
		His	45.4345	10.4348	43.7122	8.96821	>0.9999
		Asp	13.4038	7.5964	11.3592	6.6878	>0.9999
		Glu	53.241	27.9593	46.8614	23.5846	>0.9999
9 Plasma glucose levels in LAT4 KO	LAT4 KO in SI past postnatal phase does not affect fasting plasma glucose levels	Blood plasma	Control		KO						8-10	mmol/L		Unpaired student's t-test		Figure 2I	No significant difference in fasting glucose levels in plasma
			Mean	SD	Mean	SD	p-value
			5.538	0.9242	5.66	0.5317	0.7453
10 mRNA expression of known AA and glucose transporters under NPD and LPD in LAT4 KO	No compensatory increase in other nutrient transporters for lack of LAT4	AATs in SI:	NPD		LPD						7	fold change relative to WT		Two-way ANOVA with Bonferroni post-test		Figure 2J	No significant difference in mRNA expression of studied transporters
10 mRNA expression of known AA and glucose transporters under NPD and HPD in LAT4 KO	No compensatory increase in other nutrient transporters for lack of LAT4		Mean	SD	Mean	SD	p-value							Two-way ANOVA with Bonferroni post-test		Figure 2J
10 mRNA expression of known AA and glucose transporters under NPD and HPD in LAT4 KO	No compensatory increase in other nutrient transporters for lack of LAT4	LAT4	0.00544248	0.00526464	0.0011487	0.000831144	>0.9999							Two-way ANOVA with Bonferroni post-test		Figure 2J
10 mRNA expression of known AA and glucose transporters under NPD and HPD in LAT4 KO	No compensatory increase in other nutrient transporters for lack of LAT4	TAT1	0.855131	0.418428	0.920797	0.198745	>0.9999							Two-way ANOVA with Bonferroni post-test		Figure 2J
10 mRNA expression of known AA and glucose transporters under NPD and HPD in LAT4 KO	No compensatory increase in other nutrient transporters for lack of LAT4	y+LAT1	1.17781	0.265585	0.914286	0.246842	>0.9999							Two-way ANOVA with Bonferroni post-test		Figure 2J
10 mRNA expression of known AA and glucose transporters under NPD and HPD in LAT4 KO	No compensatory increase in other nutrient transporters for lack of LAT4	LAT2	1.49056	0.379404	0.743694	0.327033	0.0612							Two-way ANOVA with Bonferroni post-test		Figure 2J
10 mRNA expression of known AA and glucose transporters under NPD and HPD in LAT4 KO	No compensatory increase in other nutrient transporters for lack of LAT4	B0AT1	1.13665	0.125451	0.982975	0.470259	>0.9999							Two-way ANOVA with Bonferroni post-test		Figure 2J
10 mRNA expression of known AA and glucose transporters under NPD and HPD in LAT4 KO	No compensatory increase in other nutrient transporters for lack of LAT4	4F2Hc	1.89859	1.6213	1.12805	0.435608	0.0479							Two-way ANOVA with Bonferroni post-test		Figure 2J
10 mRNA expression of known AA and glucose transporters under NPD and HPD in LAT4 KO	No compensatory increase in other nutrient transporters for lack of LAT4	GLUT2	1.40315	0.386467	0.878345	0.536533	0.4682							Two-way ANOVA with Bonferroni post-test		Figure 2J
10 mRNA expression of known AA and glucose transporters under NPD and HPD in LAT4 KO	No compensatory increase in other nutrient transporters for lack of LAT4	SGLT1	1.11028	0.327363	0.743313	0.10503	>0.9999							Two-way ANOVA with Bonferroni post-test		Figure 2J
11 mRNA expression of known AA and glucose transporters under NPD and HPD in LAT4 KO	No compensatory increase in other nutrient transporters for lack of LAT4	AATs in SI:	NPD		LPD						4-5	fold change relative to WT		Two-way ANOVA with Bonferroni post-test		Figure 2K
10 mRNA expression of known AA and glucose transporters under NPD and HPD in LAT4 KO	No compensatory increase in other nutrient transporters for lack of LAT4		Mean	SD	Mean	SD	p-value							Two-way ANOVA with Bonferroni post-test		Figure 2J
10 mRNA expression of known AA and glucose transporters under NPD and HPD in LAT4 KO	No compensatory increase in other nutrient transporters for lack of LAT4	LAT4	0.00274881	0.00146199	0.00392082	0.00121435	>0.9999							Two-way ANOVA with Bonferroni post-test		Figure 2J
10 mRNA expression of known AA and glucose transporters under NPD and HPD in LAT4 KO	No compensatory increase in other nutrient transporters for lack of LAT4	TAT1	1.00162	0.289837	1.66895	0.692525	0.2029							Two-way ANOVA with Bonferroni post-test		Figure 2J
10 mRNA expression of known AA and glucose transporters under NPD and HPD in LAT4 KO	No compensatory increase in other nutrient transporters for lack of LAT4	y+LAT1	1.3505	0.552789	1.0976	0.363708	>0.9999							Two-way ANOVA with Bonferroni post-test		Figure 2J
10 mRNA expression of known AA and glucose transporters under NPD and HPD in LAT4 KO	No compensatory increase in other nutrient transporters for lack of LAT4	LAT2	0.792791	0.315085	1.53787	0.692548	0.1042							Two-way ANOVA with Bonferroni post-test		Figure 2J
10 mRNA expression of known AA and glucose transporters under NPD and HPD in LAT4 KO	No compensatory increase in other nutrient transporters for lack of LAT4	B0AT1	1.05104	0.517864	1.62126	0.821078	0.437							Two-way ANOVA with Bonferroni post-test		Figure 2J
10 mRNA expression of known AA and glucose transporters under NPD and HPD in LAT4 KO	No compensatory increase in other nutrient transporters for lack of LAT4	4F2Hc	0.936599	0.261565	1.25795	0.140647	>0.9999							Two-way ANOVA with Bonferroni post-test		Figure 2J
10 mRNA expression of known AA and glucose transporters under NPD and HPD in LAT4 KO	No compensatory increase in other nutrient transporters for lack of LAT4	GLUT2	0.80964	0.258171	1.31365	0.357973	0.7059							Two-way ANOVA with Bonferroni post-test		Figure 2J
10 mRNA expression of known AA and glucose transporters under NPD and HPD in LAT4 KO	No compensatory increase in other nutrient transporters for lack of LAT4	SGLT1	1.0024	0.454717	1.11118	0.348751	>0.9999							Two-way ANOVA with Bonferroni post-test		Figure 2J
12 Changes in body weight gain during postnatal phase	LAT4 KO in intestine does not alter postnatal growth	kidney	Control		KO						4	g	WT (LAT4 f/f) vs constitutional intestine specific LAT4 KO (LAT4 f/f VillinCre+)	Unpaired student's t-test	P1-P10	Figure 3A	No significant difference in body weight gain
			Mean	SD	Mean	SD	p-value
			3.5	1.508	3.395	1.552	0.8798
13 qPCR for LAT4 to study KO efficiency in SI	LAT4 KO is very efficient throughout the SI	SI:	Control		KO						4-6	fold change relative to 18S rRNA		Unpaired student's t-test	8-10 weeks	Figure 3B	LAT4 RNA KO in SI is 85-95% efficient
			Mean	SD	Mean	SD	p-value
		Duodenum	0.00071931	0.000633944	5.85956e-06	4.35374e-06	0.0172
		Jejunum	0.0015967	0.00178477	9.27299e-06	9.09506e-06	0.0006
		Ileum	0.00124044	0.000929538	8.0736e-06	5.95269e-06	0.0007
14 IF for LAT4 to study KO efficiency in SI		SI	-	-	-	-					3	-		-		Figure 3C
15 Changes in body composition	LAT4 KO in intestine does not alter body composition		Control		KO						4	Percentage of total mass		Unpaired student's t-test		Figure 3D	No significant difference in body composition
			Mean	SD	Mean	SD	p-value
		fat mass	10.46	4.186	9.643	1.933	0.7349
		lean mass	87.43	4.122	87.99	2.964	0.834
16 Distribution of radiolabelled Leu (LAT4 substrate) 60 min after oral gavage in intestinal epithelium	LAT4 KO in intestine affects the absorption of its substrates Leu but not of non-substrate AAs like Lys	SI epithelium	Control		KO						5	pmol/mg tissue	WT (LAT4 f/f) vs constitutional intestine specific LAT4 KO (LAT4 f/f VillinCre+)	Two-way ANOVA with Bonferroni post-test	8-10 weeks	Figure 4A	Leu accumulates in the intestinal epithelium of LAT4 KO
			Mean	SD	Mean	SD	p-value
		SI1	17.202	0.713982	25.678	3.94944	0.0004
		SI2	11.642	3.30069	10.662	1.86065	>0.9999
		SI3	8.778	1.54038	16.4	3.20176	0.0015
		SI4	12.768	5.18466	7.55	1.80913	0.0412
17 Distribution of radiolabelled Lys (non LAT4 substrate) 60 min after oral gavage in intestinal epithelium		SI epithelium	Control		KO						5	pmol/mg tissue				Figure 4B	Lys does not accumulate in the intestinal epithelium of LAT4 KO
			Mean	SD	Mean	SD	p-value
		SI1	154.372	14.8545	168.75	22.3443	0.2984
		SI2	85.788	14.9891	77.006	11.9563	>0.9999
		SI3	56.436	3.99594	65.078	6.5841	>0.9999
		SI4	53.502	6.35581	52.794	5.47147	>0.9999
18 Distribution of radiolabelled Leu (LAT4 substrate) 60 min after oral gavage in intestinal contents	LAT4 KO in intestine delays gut motility	intestine contents	Control		KO						5	nmol/µl of the intestinal content				Figure 4C	Leu and Lys is retained within the earlier segments of the intestinal contents in LAT4 KO
			Mean	SD	Mean	SD	p-value
		SI1	1.27152	1.0117	2.05118	1.80315	>0.9999
		SI2	3.87804	2.11507	0.673314	0.434067	>0.9999
		SI3	15.1084	15.3783	31.3485	5.74954	0.0014
		SI4	16.4202	6.77547	3.10314	2.60899	0.0102
19 Distribution of radiolabelled Lys (non LAT4 substrate) 60 min after oral gavage in intestinal contents		intestine contents	Control		KO						5	nmol/µl of the intestinal content				Figure 4D
			Mean	SD	Mean	SD	p-value
		SI1	3.66247	3.06374	4.21971	3.42056	>0.9999
		SI2	5.76784	2.67613	1.13245	0.775325	>0.9999
		SI3	17.2204	18.4393	35.9372	7.61944	0.0027
		SI4	17.7484	7.73643	3.06255	2.49011	0.0231
20 Distribution of radiolabelled Leu (LAT4 substrate) 20 min after oral gavage in intestinal epithelium	LAT4 KO in intestine affects the absorption of its substrates Leu and Met	SI epithelium	Control		KO						5-6	pmol/mg tissue				Figure 4E	Leu and Met accumulates in the intestinal epithelium of LAT4 KO
			Mean	SD	Mean	SD	p-value
		SI1	82.9463	17.39	131.561	31.6504	<0.0001
		SI2	26.4436	3.23514	26.2653	10.6957	>0.9999
		SI3	23.2768	2.13245	20.8762	11.2758	>0.9999
		SI4	21.9033	1.78059	21.0847	9.7268	>0.9999
21 Distribution of radiolabelled Met (LAT4 substrate) 20 min after oral gavage in intestinal epithelium		SI epithelium	Control		KO						5-6	pmol/mg tissue				Figure 4F
			Mean	SD	Mean	SD	p-value
		SI1	36.417	8.01847	66.645	19.3735	<0.0001
		SI2	12.2195	0.91446	12.3612	5.59567	>0.9999
		SI3	9.51864	1.19235	8.65849	4.95102	>0.9999
		SI4	9.16863	0.934925	8.89863	4.33126	>0.9999
22 Distribution of radiolabelled Leu (LAT4 substrate) 20 min after oral gavage in intestinal contents	LAT4 KO in intestine affects the absorption of its substrates Leu and Met	intestine contents	Control		KO						5-6	nmol/µl of the intestinal content				Figure 4G	Leu and Met is retained within the earlier segments of the intestinal contents in LAT4 KO
			Mean	SD	Mean	SD	p-value
		SI1	1.30173	0.290955	2.43716	1.12542	0.0107
		SI2	2.36069	0.457982	2.45024	0.860157	>0.9999
		SI3	1.42873	0.422418	0.905466	0.619606	0.5161
		SI4	0.504424	0.103951	0.540478	0.208279	>0.9999
23 Distribution of radiolabelled Met (LAT4 substrate) 20 min after oral gavage in intestinal contents		intestine contents	Control		KO						5-6	nmol/µl of the intestinal content				Figure 4H
			Mean	SD	Mean	SD	p-value
		SI1	0.551493	0.31298	1.29702	0.726886	0.0019
		SI2	0.864428	0.125334	1.05497	0.410556	>0.9999
		SI3	0.493781	0.128582	0.348881	0.292083	>0.9999
		SI4	0.133458	0.0102152	0.178358	0.0805391	>0.9999
24 Appearance of radiolabeled Leu in blood	Absorption of Leu and Met but not Lys shows a mild delay	blood plasma	Control		KO						5-11	pmol/µl of plasma				Figure 4I	Delay in Leu/Met absorption in early time points
			Mean	SD	Mean	SD	p-value
		-10 min	0.564037	0.628079	0.36202	0.376019	>0.9999
		2 min	11.2189	6.44917	5.89863	2.44326	0.0005
		5 min	11.9123	4.13717	8.37206	3.42505	0.0449
		10 min	10.4067	1.91397	9.78292	2.87173	>0.9999
		20 min	11.9992	1.33515	10.8946	2.17174	>0.9999
		60 min	13.9052	1.56152	14.3322	3.10922	>0.9999
25 Appearance of radiolabeled Lys in blood		blood plasma	Control		KO						5	pmol/µl of plasma				Figure 4J
			Mean	SD	Mean	SD	p-value
		-10 min	8.98767	0.794405	8.76298	1.66636	>0.9999
		2 min	29.2099	6.69378	28.5358	5.59478	>0.9999
		5 min	31.4568	9.16153	32.3556	1.23069	>0.9999
		10 min	27.4124	5.30529	33.2544	5.12376	0.8451
		20 min	33.0297	3.23665	32.3556	5.17279	>0.9999
		60 min	46.7359	8.76009	44.7136	11.1046	>0.9999
26 Appearance of radiolabeled Met in blood		blood plasma	Control		KO						6	pmol/µl of plasma				Figure 4K
			Mean	SD	Mean	SD	p-value
		-10 min	0.632343	0.122241	0.595147	0.0814938	>0.9999
		2 min	2.91374	1.40477	4.89756	1.47398	0.0417
		5 min	4.4884	2.17232	7.65012	0.71265	0.0003
		10 min	5.49271	2.12792	7.53852	0.744925	0.0332
		20 min	5.03395	0.925193	5.70349	0.561986	>0.9999
27 Appearance of fluorescently labeled FITC-dextran in blood	Paracellular intestinal permeability is not affected by LAT4 KO	blood plasma	Control		KO						4-5	arbitrary units				Figure 4L	No changes in the transport of paracellular markers FITC-dextran and mannitol between genotypes
			Mean	SD	Mean	SD	p-value
		-10 min	619.333	215.283	526.283	72.0361	>0.9999
		2 min	2214.83	960.7	1884.28	501.613	>0.9999
		5 min	2865.08	834.96	3296.88	246.184	>0.9999
		10 min	5120.33	2215.77	4146.68	612.953	>0.9999
		20 min	10901.6	4915.86	7193.48	3687.41	0.1309
		60 min	10742.8	4784.46	9016.28	1422.77	>0.9999
28 Appearance of radiolabeled mannitol in blood		blood plasma	Control		KO						5	pmol/µl of plasma				Figure 4M
			Mean	SD	Mean	SD	p-value
		-10 min	0.409266	0.166756	0.972008	1.28087	>0.9999
		2 min	2.12307	1.44089	1.5987	0.74025	>0.9999
		5 min	2.34049	0.432772	2.54513	0.852452	>0.9999
		10 min	4.1694	0.53196	4.77051	1.93309	>0.9999
		20 min	9.22129	1.59511	9.65613	4.55738	>0.9999
		60 min	45.6588	17.5061	51.8873	27.4828	0.8898
29 qPCR for LAT4 to study KO efficiency	Induced LAT4 KO is highly efficient in SI and negligible in kidney		TAT1 KO		TAT1 LAT4 dKO						4-5	fold change relative to 18S rRNA	WT (LAT4 f/f) vs global TAT4 KO (TAT1-/-) vs inducible intestine specific LAT4 KO in TAT1 global KO (TAT1-/- LAT4f/f VillinCreERT2+)	Unpaired student's t-test	8-10 weeks	Figure 5A,C	Nearly 100% KO of LAT4 in intestine and no KO in kidney
			Mean	SD	Mean	SD	p-value
		intestine	0.0007355	0.0003074	2.694e-06	1.036e-06	0.0022
		kidney	0.000776	0.0005559	0.0005024	9.711e-05	0.3693
30 IF for LAT4 to study KO efficiency		intestine, kidney	-	-	-	-	-				3	-		-		Figure 5B, D
31 Distribution of radiolabelled Trp (TAT1 substrate) 60 min after oral gavage in intestinal epithelium	LAT4 and TAT1 substrates accumulate in intestinal tissue of single TAT1 KO but not in TAT1-LAT4 dKO	intestinal epithelium	WT		TAT1 KO			TAT1 LAT4 dKO			4-5	fold change relative to WT		Two-way ANOVA with Bonferroni post-test		Figure 5E	Higher levels of Trp and Leu in intestinal tissue of TAT1 KO but not TAT1 LAT4 dKO
			Mean	SD	Mean	SD	p-value	Mean	SD	p-value
		SI1	1	0.0818868	0.863938	0.239869	>0.9999	1.03157	0.212804	>0.9999
		SI2	1	0.150003	1.06962	0.128156	>0.9999	1.27707	0.233644	0.8078
		SI3	1	0.212802	0.935457	0.190019	>0.9999	1.11893	0.214859	>0.9999
		SI4	1	0.0441347	1.55604	0.574914	0.0129	0.885951	0.157064	>0.9999
32 Distribution of radiolabelled Leu (LAT4 substrate) 60 min after oral gavage in intestinal epithelium		intestinal epithelium	WT		TAT1 KO			TAT1 LAT4 dKO			5-9	fold change relative to WT				Figure 5G
			Mean	SD	Mean	SD	p-value	Mean	SD	p-value
		SI1	1	0.102646	0.994216	0.269288	>0.9999	1.2944	0.20774	0.2035
		SI2	1	0.236246	0.949279	0.120001	>0.9999	1.06538	0.126566	>0.9999
		SI3	1	0.185553	0.84089	0.190179	>0.9999	0.974009	0.282767	>0.9999
		SI4	1	0.292177	1.52956	0.459165	0.0009	0.827283	0.0772919	>0.9999
33 Appearance of radiolabeled Trp in blood	TAT1 KO but not TAT1 LAT4 dKO show a mild increase in plasma Trp levels	Blood plasma	WT		TAT1 KO			TAT1 LAT4 dKO			4-5	fold change relative to WT				Figure 5F	Plasma Trp levels are high in TAT1 KO in initial time points
			Mean	SD	Mean	SD	p-value	Mean	SD	p-value
		2 min	1	0.51031	1.81667	0.371044	0.0001	1	0.332029	>0.9999
		5 min	1	0.375176	1.33757	0.335435	0.1338	0.926984	0.18353	>0.9999
		10 min	1	0.261727	1.04865	0.109154	>0.9999	1.06667	0.132036	>0.9999
		20 min	1	0.264939	1.00109	0.195747	>0.9999	1.03607	0.25612	>0.9999
		60 min	1	0.08	0.970667	0.260325	>0.9999	0.837333	0.12872	0.7272
34 Appearance of radiolabeled Leu in blood	TAT1 KO and TAT1 LAT4 dKO show a mild delay in absorption of Leu	Blood plasma	WT		TAT1 KO			TAT1 LAT4 dKO			5-9	fold change relative to WT				Figure 5H	Plasma Leu levels are low in both TAT1 KO and TAT1 LAT4 dKO in initial time points
			Mean	SD	Mean	SD	p-value	Mean	SD	p-value
		2 min	1	0.887071	0.457031	0.0389667	0.0491	0.366291	0.103236	0.0113
		5 min	1	0.167885	1.06496	0.407873	>0.9999	0.988583	0.323094	>0.9999
		10 min	1	0.219976	1.27782	0.107319	>0.9999	1.1921	0.0830308	>0.9999
		20 min	1	0.100292	1.02743	0.322965	>0.9999	0.87038	0.270986	>0.9999
		60 min	1	0.103822	0.976711	0.114678	>0.9999	0.943097	0.0580131	>0.9999
35 Appearance of fluorescently labeled FITC-dextran in blood	Paracellular intestinal permeability is not affected by TAT1-LAT4 dKO but in TAT1 KO	Blood plasma	WT		TAT1 KO			TAT1 LAT4 dKO			4-5	arbitrary units				Figure 5I	TAT1 KO but not TAT1 LAT4 dKO show significant increase in appearance of paracellular marker FITC (but not mannitol) at later time point
			Mean	SD	Mean	SD	p-value	Mean	SD	p-value
		2 min	2199.34	604.264	4499.67	474.284	>0.9999	2844.77	520.769	>0.9999
		5 min	3226.34	667.067	6802.07	807.516	>0.9999	3886.97	670.972	>0.9999
		10 min	4283.09	819.795	8947.67	1078.38	>0.9999	5661.37	1285.37	>0.9999
		20 min	7679.34	1256.97	15436.3	1568.26	0.2162	9762.17	1019.1	>0.9999
		60 min	13954.8	2718.02	24904.9	3144.9	0.0152	22384	6458.31	0.1294
36 Appearance of radiolabeled mannitol in blood		Blood plasma	WT		TAT1 KO			TAT1 LAT4 dKO			3-5	pmol/µl plasma				Figure 5J
			Mean	SD	Mean	SD	p-value	Mean	SD	p-value
		2 min	2.12307	1.44089	1.85449	0.469919	0.9989	1.51343	0.449155	0.9959
		5 min	2.34049	0.432772	2.74976	0.733312	0.9975	2.5366	1.10082	0.9996
		10 min	4.1694	0.53196	3.86245	0.810903	0.9986	3.38924	1.44556	0.9932
		20 min	9.22129	1.59511	12.0989	5.40547	0.8844	8.4198	4.7877	0.9928
		60 min	45.6588	17.5061	38.7524	28.9697	0.5005	26.6663	15.8915	0.029
37 mRNA expression of known AA transporters under NPD and HPD in TAT1 LAT4 dKO	No compensatory increase in other known nutrient transporters for lack of LAT4 and TAT1	intestine	NPD		HPD						5	fold change relative to WT				Figure 5K	No significant difference in mRNA expression of studied transporters
			Mean	SD	Mean	SD	p-value
		LAT4	0.0017388	0.000435434	0.001235	0.00090505	>0.9999
		TAT1	1.02456	0.42409	0.977842	0.457808	>0.9999
		y+LAT1	1.22634	0.210836	1.10719	0.204396	>0.9999
		4F2hc	0.84647	0.408321	1.49506	0.62366	0.5349
		LAT1	1.68614	0.49609	0.818646	0.214207	0.1541
		LAT2	0.95477	0.604849	1.08751	0.51426	>0.9999
		SNAT1	0.848847	0.222577	0.912181	0.216863	>0.9999
		SNAT2	1.0272	0.204243	0.869473	0.195697	>0.9999
		SNAT3	1.93857	0.625242	2.51034	1.81579	0.7081
		B0AT1	1.34068	0.570364	1.41945	0.665176	>0.9999
		ASCT2	1.02771	0.162375	0.797144	0.353663	0.9996
38 Changes in body composition	LAT4 KO in intestine does not alter body composition		TAT1 KO		TAT1 LAT4 dKO						4-5	Percentage of total mass		Unpaired student's t-test		Figure 5L,M	No significant difference in body composition
			Mean	SD	Mean	SD	p-value
		fat mass	9.19892	1.55383	8.5892	1.26716	0.5361
		lean mass	84.6796	1.85418	85.4692	1.87579	0.5483
39 qPCR for LAT4 to study KO efficiency when induced at 8 weeks age	LAT4 protein is relativey stable in te kidney	kidney	Control		KO						3-4	fold change relative to 18S rRNA	WT (LAT4 f/f) vs inducible kidney-tubule specific LAT4 KO (LAT4 f/f Pax8+ LC1+)	One-way ANOVA with Bonferroni post-test	10-13 weeks	Figure 6A	LAT4 RNA is efficiently knocked out at 2 and 5 wpi
			Mean	SD	Mean	SD	p-value
		2 wpi	0.000185522	2.87144e-05	2.21962e-05	8.99851e-06	<0.0001
		5 wpi	0.000185474	3.1694e-05	1.4334e-05	5.21401e-06	<0.0001
40 WB for LAT4 to study KO efficiency when induced at 8 weeks age		kidney	Control		KO						3-6	fold change relative to ß-actin				Figure 6B	LAT4 protein KO is more efficient at 5 wpi
			Mean	SD	Mean	SD	p-value
		2 wpi cortex	0.971851	0.0805901	0.648931	0.19728	0.0133
		2 wpi medula	1.0958	0.190836	0.350203	0.0789742	0.0042
		5 wpi cortex	1.18958	0.153751	0.157543	0.0516414	<0.0001
		5 wpi medula	0.868659	0.364346	0.183316	0.0312356	0.0012
41 IF for LAT4 to study KO efficiency at 2 and 5wpi		kidney cortex and medula	-	-	-	-					3	-		-		Figure 6D
42 WB for LAT4 to study KO efficiency when induced at 4 weeks age		kidney	Control		KO						5-6	fold change relative to ß-actin		One-way ANOVA with Bonferroni post-test	6-9 weeks	figure 6C	LAT4 protein KO is more efficient at 4 wpi
			Mean	SD	Mean	SD	p-value
		2 wpi cortex	1.39451	0.188555	0.45807	0.0776223	0.0007
		2 wpi medula	1.75296	0.188295	0.666596	0.255822	0.0001
		5 wpi cortex	2.08204	0.544225	0.177796	0.0438817	<0.0001
		5 wpi medula	1.71981	0.489001	0.354306	0.106986	<0.0001
43 Urinary AA levels in kidney specific LAT4 KO under NPD	LAT4 KO decreases reabsorption of its substrates	urine	Control		KO						3	fold change relative to WT	WT (LAT4 f/f) vs inducible kidney-tubule specific LAT4 KO (LAT4 f/f Pax8+ LC1+)	Two-way ANOVA with Bonferroni post-test	13 weeks	Figure 7A	Significant increase in urinary loss of Met in LAT4 KO
			Mean	SD	Mean	SD	p-value
		Ala	1	0.405664	0.845894	0.1897	>0.9999
		Arg	1	0.228269	0.934358	0.373385	>0.9999
		Asn	1	0.215771	0.857177	0.0903059	>0.9999
		Asp	1	0.213352	0.882086	0.343529	>0.9999
		Cys	1	0.413727	0.664473	0.205691	>0.9999
		Cyst	1	0.341207	1.21219	0.433085	>0.9999
		Gln	1	0.617057	0.851886	0.163001	>0.9999
		Glu	1	0.283532	0.967633	0.21835	>0.9999
		Gly	1	0.180074	0.809002	0.12111	>0.9999
		His	1	0.655378	1.5449	0.285	>0.9999
		Ile	1	0.0500254	1.54682	0.866304	>0.9999
		Leu	1	0.30444	1.27647	0.227597	>0.9999
		Lys	1	0.219473	0.858452	0.282943	>0.9999
		Met	1	0.782062	3.14372	2.86542	0.0005
		Orn	1	0.342763	0.707662	0.359172	>0.9999
		Phe	1	0.326803	0.729768	0.107891	>0.9999
		Pro	1	0.175836	0.913397	0.293646	>0.9999
		Ser	1	0.0889195	1.23948	0.467802	>0.9999
		Thr	1	0.217687	1.72349	1.22627	>0.9999
		Trp	1	0.34104	1.15154	0.314395	>0.9999
		Tyr	1	0.333983	1.07968	0.550077	>0.9999
		Val	1	0.106269	1.36738	0.307881	>0.9999
44 Urinary AA levels in kidney specific LAT4 KO under HPD	LAT4 KO decreases reabsorption of its own and LAT2 substrates	urine	Control		KO						7-8	fold change relative to WT			11 weeks	Figure 7B	Significant increase in urinary loss of LAT4 and LAT2 substrates
			Mean	SD	Mean	SD	p-value
		Ala	1	0.30381	11.7767	19.1884	0.3928
		Arg	1	0.320415	1.67288	0.679934	>0.9999
		Asn	1	0.164947	3.30473	3.45351	>0.9999
		Asp	1	0.271558	6.74139	3.9838	>0.9999
		Cys	1	0.357877	1.2238	0.528207	>0.9999
		Cyst	1	0.406744	2.19622	1.42447	>0.9999
		Gln	1	0.639345	11.4016	13.9475	0.4869
		Glu	1	0.781153	1.79699	1.28251	>0.9999
		Gly	1	0.182589	8.60599	6.69993	>0.9999
		His	1	0.659348	8.9039	8.08271	>0.9999
		Ile	1	0.468983	20.1809	21.6059	0.0007
		Leu	1	0.468345	23.4098	24.5418	<0.0001
		Lys	1	0.186979	1.69752	0.900466	>0.9999
		Met	1	0.491647	22.0267	19.2805	0.0001
		Phe	1	0.351903	5.71165	6.60544	>0.9999
		Pro	1	0.761028	3.25189	4.03061	>0.9999
		Ser	1	0.354926	10.9389	13.0183	0.6298
		Thr	1	0.821234	15.6702	15.4929	0.0302
		Trp	1	0.33206	8.07132	10.3508	>0.9999
		Tyr	1	0.635286	9.28654	10.7662	>0.9999
		Val	1	0.341797	19.9337	26.0865	0.0009
45 mRNA expression of known AA transporters under HPD in kidney specific LAT4 dKO	LAT2 RNA expression altered by LAT4 KO in kidney	kidney	Control		KO						6	fold change relative to 18S rRNA				Figure 7C	Significant increase in LAT2 mRNA
			Mean	SD	Mean	SD	p-value
		LAT4	0.000191518	3.77001e-05	1.0782e-05	6.30475e-06	>0.9999
		TAT1	5.98833e-05	1.82546e-05	6.38833e-05	1.44928e-05	>0.9999
		LAT2	0.00106433	0.000567334	0.00222833	0.00118089	<0.0001
		y+LAT1	0.000494167	0.00026607	0.000739	0.000257827	>0.9999
		4F2HC	0.000832667	0.000379203	0.00114283	0.000390117	>0.9999
		B0AT1	5.565e-05	2.29421e-05	6.155e-05	1.71386e-05	>0.9999
46 WB for LAT2 to study for alteration at protein level	LAT2 protein expression do not alter in LAT4 KO kidney	kidney	Control		KO						7-8	fold change relative to ß-actin		Unpaired student's t-test		Figure 7D	No significant change in LAT2 protein levels
			Mean	SD	Mean	SD	p-value
		Cortex	0.753456	0.353432	0.76127	0.277586	0.9632
		Medula	0.753112	0.208304	0.831139	0.262483	0.5321
47 Urine volume and water consumption in LAT4 KO	Both are increased in kidney specific LAT4 KO		Control		KO						7-8	ml/15 hrs				Figure 7E, F	Significantly higher volume of water consumed and urine excreted
			Mean	SD	Mean	SD	p-value
		urine volume	1.21788	0.65082	1.99171	0.461727	0.0278
		water consumption	4.2125	0.733753	5.52857	0.778276	0.005
48 qPCR for LAT4 to study KO efficiency in kidney	Highly efficient KO of LAT4 RNA	kidney	Control		TAT1 LAT4 dKO						3	fold change relative to 18S rRNA	WT (LAT4 f/f) vs TAT4 KO (TAT1-/-) vs inducible global LAT4 KO in TAT1 global KO (TAT1-/- LAT4f/f RosaCreERT2+)	Unpaired student's t-test	8-10 weeks	Figure 8A	LAT4 RNA levels down to nearly 80%
			Mean	SD	Mean	SD	p-value
			0.000126	1.11355e-05	2.07333e-05	4.23596e-06	0.0001
49 WB for LAT4 to study KO efficiency in kidney	60% efficient KO of LAT4 protein	kidney	Control		TAT1 LAT4 dKO							fold change relative to ß-actin				Figure 8B	LAT4 protein is down by nearly 60%
			Mean	SD	Mean	SD	p-value
		Cortex	1.3494	0.447457	0.524733	0.111165	0.0363
		Medula	1.42112	0.349522	0.877833	0.0778194	0.0583
50 Urinary AA levels in kidney specific LAT4 KO under NPD	Urinary loss of LAT4, TAT1 and LAT2 substrates	kidney	Control		TAT1 LAT4 dKO							fold change relative to control		Two-way ANOVA with Bonferroni post-test		Figure 8C	significant increase in exretion of certain Aas
			Mean	SD	Mean	SD	p-value
		Ala	1	0.167249	0.930766	0.415832	>0.9999
		Arg	1	0.0981595	1.29255	0.222643	>0.9999
		Asn	1	0.266472	1.34258	0.354105	>0.9999
		Asp	1	0.298991	1.61885	0.724726	>0.9999
		Cys	1	0.031708	1.16414	0.359076	>0.9999
		Cyst	1	0.0597914	2.46297	0.969583	0.0047
		Gln	1	0.256833	1.60351	0.516835	>0.9999
		Glu	1	0.32426	1.42602	0.0553663	>0.9999
		Gly	1	0.156176	1.47547	0.378532	>0.9999
		His	1	0.297994	1.4413	0.496601	>0.9999
		Ile	1	0.107192	1.36168	0.161654	>0.9999
		Leu	1	0.182401	1.7815	0.244875	0.9239
		Lys	1	0.380693	1.21127	0.389745	>0.9999
		Met	1	0.189061	2.2684	0.824863	0.0263
		Orn	1	0.390633	1.44606	0.503119	>0.9999
		Phe	1	0.376398	2.03931	0.720564	0.1616
		Pro	1	0.088377	1.82519	0.592071	0.7041
		Ser	1	0.138918	2.40819	0.65756	0.0077
		Thr	1	0.201602	1.819	0.910265	0.7321
		Trp	1	0.315704	2.33455	0.573993	0.0149
		Tyr	1	0.762839	2.80651	1.17522	0.0002
		Val	1	0.283629	2.17076	0.117708	0.0587
51 Plasma AA levels in kidney specific LAT4 KO under NPD	Decreased plasma neutral AA levels	kidney	Control		TAT1 LAT4 dKO							fold change relative to control		Unpaired student's t-test		Figure 8D	significantly low plasma levels of some neutral Aas
			Mean	SD	Mean	SD	p-value
		Ala	1	0.148606	0.58477	0.0687142	0.011757
		Arg	1	0.129409	0.475141	0.0852888	0.004218
		Asn	1	0.133349	0.493946	0.111162	0.007237
		Asp	1	1.3043	0.800808	0.487304	0.816497
		Cys	1	1.27653	0.859756	0.799588	0.879702
		Cyst	1	0.117479	0.890174	0.352849	0.63594
		Gln	1	0.117506	0.789339	0.227981	0.227923
		Glu	1	0.95709	1.03607	0.578864	0.958138
		Gly	1	0.677432	0.526469	0.204988	0.310996
		His	1	0.154094	0.771098	0.15514	0.144017
		Ile	1	0.386619	0.607742	0.151455	0.177129
		Leu	1	0.312229	0.613484	0.152634	0.126352
		Lys	1	0.242449	0.508071	0.0893438	0.030002
		Met	1	0.3615	0.639498	0.246751	0.226849
		Orn	1	0.252692	0.558984	0.115124	0.051329
		Phe	1	0.40232	0.977391	0.485368	0.953451
		Pro	1	0.347479	0.534479	0.193739	0.112634
		Ser	1	0.0996843	0.598143	0.118777	0.010917
		Thr	1	0.206179	0.619975	0.149235	0.060933
		Trp	1	0.669362	0.897713	0.387742	0.83008
		Tyr	1	0.711179	1.08936	0.321972	0.852518
		Val	1	0.369375	0.687058	0.227491	0.279615
